# Supplementary material for: Electronic Modulation of the 3D Architectured Ni/Fe Oxyhydroxide Anchored N-Doped Carbon Aerogel with Much Improved OER Activity
Source: Gels. 2023 Feb 28;9(3):190. doi: 10.3390/gels9030190 (PMC10048674; doi:10.3390/gels9030190)
Supplement: Supplementary file 1 [file gels-09-00190-s001.zip]

Archive with 1 entries (1 files):
- gels-2229083-supplementary.pdf
